# Supplementary material for: Physiological Responses of Serratia marcescens to Magnetic Biochars and Coexisting Microplastics and the Relationships with Antibiotic Resistance Genes
Source: Toxics. 2025 Dec 28;14(1):35. doi: 10.3390/toxics14010035 (PMC12845968; doi:10.3390/toxics14010035)
Supplement: Supplementary file 1 [file toxics-14-00035-s001.zip]

Archive with 1 entries (1 files):
- toxics-3994756-supplementary.pdf
